# Supplementary material for: The impact of a fine-scale population stratification on rare variant association test results
Source: PLoS One. 2018 Dec 6;13(12):e0207677. doi: 10.1371/journal.pone.0207677 (PMC6283567; doi:10.1371/journal.pone.0207677)
Supplement: S3 Table — (CSV) [file pone.0207677.s007.csv]

correction	stratification	nreplicates	prop	migration	CAST	Sum	wSum_betaMAFtot	wSum_MAFtot	wSum_MAFctrl	aSum	SKAT	wSKAT_betaMAFtot	wSKAT_MAFtot	SKATO	wSKATO_betaMAFtot	wSKATO_MAFtot	PODKAT
PCA_model_correction_2PC	with_stratification	1000	75	0,01	0,434	0,521	0,509	0,486	0,591	0,579	0,257	0,24	0,217	0,434	0,426	0,4	0,333
PCA_model_correction_2PC	with_stratification	1000	50	0,01	0,596	0,669	0,668	0,623	0,73	0,675	0,441	0,437	0,394	0,625	0,625	0,587	0,536
PCA_model_correction_2PC	with_stratification	1000	25	0,01	0,675	0,737	0,725	0,692	0,78	0,706	0,561	0,551	0,484	0,712	0,702	0,662	0,617
PCA_model_correction_2PC	with_stratification	1000	75	0,025	0,439	0,528	0,525	0,502	0,582	0,536	0,287	0,279	0,246	0,461	0,46	0,442	0,375
PCA_model_correction_2PC	with_stratification	1000	50	0,025	0,571	0,661	0,656	0,621	0,716	0,651	0,469	0,467	0,437	0,635	0,631	0,602	0,537
PCA_model_correction_2PC	with_stratification	1000	25	0,025	0,657	0,729	0,722	0,695	0,784	0,717	0,561	0,563	0,522	0,72	0,721	0,696	0,627
PCA_model_correction_2PC	with_stratification	1000	75	0,05	0,569	0,658	0,658	0,642	0,742	0,633	0,426	0,427	0,411	0,621	0,625	0,608	0,519
PCA_model_correction_2PC	with_stratification	1000	50	0,05	0,671	0,754	0,754	0,726	0,815	0,703	0,57	0,578	0,556	0,752	0,747	0,722	0,631
PCA_model_correction_2PC	with_stratification	1000	25	0,05	0,682	0,757	0,758	0,717	0,816	0,722	0,598	0,599	0,562	0,756	0,75	0,722	0,657
PCA_model_correction_2PC	with_stratification	1000	75	0,1	0,718	0,772	0,77	0,758	0,866	0,788	0,682	0,698	0,685	0,791	0,801	0,79	0,71
PCA_model_correction_2PC	with_stratification	1000	50	0,1	0,708	0,778	0,774	0,752	0,841	0,774	0,642	0,643	0,599	0,774	0,776	0,758	0,68
PCA_model_correction_2PC	with_stratification	1000	25	0,1	0,702	0,762	0,758	0,715	0,812	0,74	0,585	0,593	0,564	0,743	0,747	0,71	0,666
PCA_model_correction_2PC	without_stratification_1000popActrls	1000	NA	NA	0,666	0,755	0,747	0,708	0,79	0,707	0,569	0,566	0,517	0,718	0,716	0,677	0,621
PCA_model_correction_2PC	without_stratification_1250popActrls	1000	NA	NA	0,339	0,418	0,4	0,37	0,538	0,364	0,215	0,199	0,158	0,363	0,354	0,309	0,287
PCA_model_correction_2PC	without_stratification_1500popActrls	1000	NA	NA	0,522	0,611	0,607	0,563	0,685	0,549	0,388	0,388	0,328	0,585	0,577	0,533	0,477
PCA_model_correction_2PC	without_stratification_1750popActrls	1000	NA	NA	0,628	0,705	0,693	0,643	0,752	0,641	0,51	0,502	0,433	0,68	0,665	0,624	0,575
